# Supplementary material for: Methodological considerations on real-world evidence studies of monoclonal antibodies against the CGRP-pathway for migraine: a systematic review
Source: J Headache Pain. 2023 Jun 22;24(1):75. doi: 10.1186/s10194-023-01611-3 (PMC10286407; doi:10.1186/s10194-023-01611-3)
Supplement: Supplementary file 1 — Additional file 1. [file 10194_2023_1611_MOESM1_ESM.xlsx]

## Sheet: Study list
First author	Study Title	1. Was the study question or objective clearly stated?	2. Were eligibility/selection criteria for the study population prespecified and clearly described?	3. Were the participants in the study representative of those who would be eligible for the test/service/intervention in the general or clinical population of interest?	4. Were all eligible participants that met the prespecified entry criteria enrolled?	5. Was the sample size sufficiently large to provide confidence in the findings?	6. Was the test/service/intervention clearly described and delivered consistently across the study population?	7. Were the outcome measures prespecified, clearly defined, valid, reliable, and assessed consistently across all study participants?	8. Were the people assessing the outcomes blinded to the participants' exposures/interventions?	9. Was the loss to follow-up after baseline 20% or less? Were those lost to follow-up accounted for in the analysis?	10. Did the statistical methods examine changes in outcome measures from before to after the intervention? Were statistical tests done that provided p values for the pre-to-post changes?	11. Were outcome measures of interest taken multiple times before the intervention and multiple times after the intervention (i.e., did they use an interrupted time-series design)?	12. If the intervention was conducted at a group level (e.g., a whole hospital, a community, etc.) did the statistical analysis take into account the use of individual-level data to determine effects at the group level?	Quality Rating
Alpuente A	In search of a gold standard patient-reported outcome measure to use in the evaluation and treatment-decision making in migraine prevention. A real-world evidence study	Yes	Yes	Yes	Yes	Yes	Yes	Yes	No	Yes	Yes	No	Cannot determine/ Not Applicable/ Not Reported	Good
Alpuente A	Partial and nonresponders to onabotulinumtoxinA can benefit from anti-CGRP monoclonal antibodies preventive treatment: A real-world evidence study	Yes	Yes	Yes	Yes	Yes	Yes	Yes	No	Yes	Yes	No	Cannot determine/ Not Applicable/ Not Reported	Good
Altamura C	Conversion from chronic to episodic migraine in patients treated with galcanezumab in real life in Italy: the 12-month observational, longitudinal, cohort multicenter GARLIT experience	Yes	Yes	Yes	Yes	Yes	Yes	Yes	No	Yes	Yes	Yes	Cannot determine/ Not Applicable/ Not Reported	Good
Barbanti P	Long-term (48 weeks) effectiveness, safety, and tolerability of erenumab in the prevention of high-frequency episodic and chronic migraine in a real world: Results of the EARLY 2 study	Yes	Yes	Yes	No	Yes	Yes	Yes	No	Yes	Yes	Yes	Cannot determine/ Not Applicable/ Not Reported	Good
Barbanti P	Erenumab: from scientific evidence to clinical practice-the first Italian real-life data	No	Yes	Yes	No	Cannot determine/ Not Applicable/ Not Reported	No	Yes	No	Cannot determine/ Not Applicable/ Not Reported	Yes	Yes	Yes	Fair
Barbanti P	Erenumab in the prevention of high-frequency episodic and chronic migraine: Erenumab in Real Life in Italy (EARLY), the first Italian multicenter, prospective real-life study	Yes	Yes	Yes	Yes	Yes	Yes	Yes	No	Yes	Yes	Yes	Cannot determine/ Not Applicable/ Not Reported	Good
Barbanti P	Fremanezumab in the prevention of high-frequency episodic and chronic migraine: a 12-week, multicenter, real-life, cohort study (the FRIEND study)	Yes	Yes	Yes	Cannot determine/ Not Applicable/ Not Reported	No	Yes	Yes	No	Yes	Yes	Yes	Cannot determine/ Not Applicable/ Not Reported	Good
Becker WJ	A real-world, observational study of erenumab for migraine prevention in Canadian patients	Yes	Yes	Yes	No	No	No	Yes	No	No	Yes	Yes	Cannot determine/ Not Applicable/ Not Reported	Good
Belvís R	MAB-MIG: registry of the spanish neurological society of erenumab for migraine prevention	Yes	Yes	Yes	No	Yes	No	Yes	No	Cannot determine/ Not Applicable/ Not Reported	Yes	No	Cannot determine/ Not Applicable/ Not Reported	Good
Caronna E	Anti-CGRP monoclonal antibodies in chronic migraine with medication overuse: real-life effectiveness and predictors of response at 6 months	Yes	Yes	Yes	Yes	Cannot determine/ Not Applicable/ Not Reported	Yes	Yes	No	Yes	Yes	No	Cannot determine/ Not Applicable/ Not Reported	Good
Cetta I	omparison of efficacy and safety of erenumab between over and under 65-year-old refractory migraine patients: a pivotal study	Yes	No	Yes	No	Cannot determine/ Not Applicable/ Not Reported	No	Yes	No	Yes	Yes	No	Cannot determine/ Not Applicable/ Not Reported	Fair
Cheng S	Erenumab in Chronic Migraine: An Australian Experience	Yes	Yes	Yes	Cannot determine/ Not Applicable/ Not Reported	Yes	Yes	Yes	No	No	Yes	Yes	Cannot determine/ Not Applicable/ Not Reported	Fair
Cullum CK	Real-world long-term efficacy and safety of erenumab in adults with chronic migraine: a 52-week, single-center, prospective, observational study	Yes	Yes	Yes	Cannot determine/ Not Applicable/ Not Reported	Yes	Yes	Yes	No	No	Yes	Yes	Cannot determine/ Not Applicable/ Not Reported	Good
Curone M	Effectiveness of erenumab in chronic migraine patients with associated medication overuse headache: a prospective observational study	Yes	Yes	Yes	Cannot determine/ Not Applicable/ Not Reported	Cannot determine/ Not Applicable/ Not Reported	Yes	Yes	No	Yes	No	Yes	Cannot determine/ Not Applicable/ Not Reported	Fair
Curone M	Overview on effectiveness of erenumab, fremanezumab, and galcanezumab in reducing medication overuse headache in chronic migraine patients	Yes	Yes	Yes	Cannot determine/ Not Applicable/ Not Reported	Yes	Yes	Yes	No	Yes	Yes	Yes	Cannot determine/ Not Applicable/ Not Reported	Good
De Icco R	Does MIDAS reduction at 3 months predict the outcome of erenumab treatment? A real-world, open-label trial	Yes	Yes	Yes	No	Yes	Yes	Yes	No	Yes	Yes	Yes	Cannot determine/ Not Applicable/ Not Reported	Good
De Matteis E	Early outcomes of migraine after erenumab discontinuation: data from a real-life setting	Yes	Yes	Yes	Cannot determine/ Not Applicable/ Not Reported	Cannot determine/ Not Applicable/ Not Reported	Yes	Yes	No	Yes	Yes	Yes	Cannot determine/ Not Applicable/ Not Reported	Good
Krymchantowski	Brazilian descriptive study of 104 consecutive realworld migraine patients treated with monoclonal antibodies	Yes	Yes	Yes	Cannot determine/ Not Applicable/ Not Reported	Yes	Yes	Yes	No	Yes	Yes	Yes	Cannot determine/ Not Applicable/ Not Reported	Good
de Vries Lentsch S	Treatment with the monoclonal calcitonin gene-related peptide receptor antibody erenumab: A real-life study	Yes	Yes	Yes	Cannot determine/ Not Applicable/ Not Reported	Yes	Yes	Yes	No	Yes	Yes	Yes	Cannot determine/ Not Applicable/ Not Reported	Good
Gonzalez-Martinez A	Machine-learning-based approach for predicting response to anti-calcitonin gene-related peptide (CGRP) receptor or ligand antibody treatment in patients with migraine: A multicenter Spanish study	Yes	Yes	Yes	Cannot determine/ Not Applicable/ Not Reported	Yes	Yes	Yes	No	Cannot determine/ Not Applicable/ Not Reported	Yes	No	Cannot determine/ Not Applicable/ Not Reported	Good
Guerzoni S	) Chronic migraine evolution after 3 months from erenumab suspension: real-world-evidence-life data	Yes	Yes	Yes	Cannot determine/ Not Applicable/ Not Reported	Yes	Yes	Yes	No	Cannot determine/ Not Applicable/ Not Reported	Yes	Yes	Cannot determine/ Not Applicable/ Not Reported	Fair
Iannone LF	Long-Term Effectiveness of Three Anti-CGRP Monoclonal Antibodies in Resistant Chronic Migraine Patients Based on the MIDAS score	Yes	Yes	Yes	Yes	Yes	No	Yes	No	Yes	Yes	No	Cannot determine/ Not Applicable/ Not Reported	Good
Iannone LF	Predictors of sustained response and effects of the discontinuation of anti-calcitonin gene related peptide antibodies and reinitiation in resistant chronic migraine	Yes	Yes	Yes	Yes	No	Yes	Yes	No	Yes	Yes	Yes	Cannot determine/ Not Applicable/ Not Reported	Good
Kwon S	Real-world efficacy of galcanezumab for the treatment of migraine in Korean patients	Yes	Yes	Yes	Cannot determine/ Not Applicable/ Not Reported	No	Yes	Yes	No	Yes	Yes	Yes	Cannot determine/ Not Applicable/ Not Reported	Good
Lambru G	A prospective real-world analysis of erenumab in refractory chronic migraine	Yes	Yes	Yes	No	Yes	Yes	Yes	No	No	Yes	No	Cannot determine/ Not Applicable/ Not Reported	Fair
Lowe M	) Efficacy of erenumab and factors predicting response after 3 months in treatment resistant chronic migraine: a clinical service evaluation	Yes	Yes	Yes	Cannot determine/ Not Applicable/ Not Reported	Yes	Yes	Yes	No	Yes	Yes	Yes	Cannot determine/ Not Applicable/ Not Reported	Good
Mahović D	Effectiveness and safety of erenumab in chronic migraine: A Croatian real-world experience	Yes	Yes	Yes	Cannot determine/ Not Applicable/ Not Reported	Cannot determine/ Not Applicable/ Not Reported	Yes	Yes	No	Yes	Yes	Yes	Cannot determine/ Not Applicable/ Not Reported	Good
Matteo E	Erenumab in 159 high frequency and chronic migraine patients: real-life results from the Bologna Headache Center	Yes	Yes	Yes	Cannot determine/ Not Applicable/ Not Reported	Yes	Yes	Yes	No	Yes	Yes	Yes	Cannot determine/ Not Applicable/ Not Reported	Good
Pensato U	Real-life assessment of erenumab in refractory chronic migraine with medication overuse headache	Yes	Yes	Yes	Yes	Yes	Yes	Yes	No	Yes	Yes	Yes	Cannot determine/ Not Applicable/ Not Reported	Good
Pensato U	Detoxification vs non-detoxification before starting an anti-CGRP monoclonal antibody in medication overuse headache	Yes	Yes	Yes	Yes	Yes	Yes	Yes	No	Cannot determine/ Not Applicable/ Not Reported	Yes	Yes	Cannot determine/ Not Applicable/ Not Reported	Good
Pensato U	Erenumab efficacy in highly resistant chronic migraine: a real-life study	Yes	Yes	Yes	No	Cannot determine/ Not Applicable/ Not Reported	Yes	Yes	No	Yes	Yes	No	Cannot determine/ Not Applicable/ Not Reported	Fair
Raffaelli B	Resumption of migraine preventive treatment with CGRP(-receptor) antibodies after a 3-month drug holiday: a real-world experience	Yes	Yes	Yes	No	Cannot determine/ Not Applicable/ Not Reported	Yes	Yes	No	Yes	Yes	Yes	Cannot determine/ Not Applicable/ Not Reported	Fair
Raffaelli B	Migraine evolution after the cessation of CGRP(-receptor) antibody prophylaxis: a prospective, longitudinal cohort study	Yes	Yes	Yes	Cannot determine/ Not Applicable/ Not Reported	Yes	No	Yes	No	Yes	Yes	Yes	Cannot determine/ Not Applicable/ Not Reported	Good
Ranieri A	One year experience with erenumab: real-life data in 30 consecutive patients	Yes	Yes	Yes	Yes	Yes	Yes	Yes	No	Yes	Yes	Yes	Cannot determine/ Not Applicable/ Not Reported	Good
Russo A	Multidimensional assessment of the effects of erenumab in chronic migraine patients with previous unsuccessful preventive treatments: a comprehensive real-world experience	Yes	Yes	Yes	Cannot determine/ Not Applicable/ Not Reported	Yes	Yes	Yes	No	Cannot determine/ Not Applicable/ Not Reported	Yes	Yes	Cannot determine/ Not Applicable/ Not Reported	Fair
Saeed H	Assessment and characteristics of Erenumab therapy on migraine management	Yes	Yes	Yes	Cannot determine/ Not Applicable/ Not Reported	Yes	Yes	Yes	No	Cannot determine/ Not Applicable/ Not Reported	Yes	Yes	Cannot determine/ Not Applicable/ Not Reported	Fair
Silvestro M	Galcanezumab effect on "whole pain burden" and multidimensional outcomes in migraine patients with previous unsuccessful treatments: a real-world experience	Yes	Yes	Yes	No	Cannot determine/ Not Applicable/ Not Reported	Yes	Yes	No	Cannot determine/ Not Applicable/ Not Reported	Yes	Yes	Cannot determine/ Not Applicable/ Not Reported	Good
Terhart M	Deterioration of headache impact and health-related quality of life in migraine patients after cessation of preventive treatment with CGRP(−receptor) antibodies	Yes	Yes	Yes	No	Yes	Yes	Yes	No	Yes	Yes	Yes	Cannot determine/ Not Applicable/ Not Reported	Good
Torres-Ferrús M	The impact of anti-CGRP monoclonal antibodies in resistant migraine patients: a real-world evidence observational study	Yes	Yes	Yes	No	Yes	Yes	Yes	No	Yes	Yes	Yes	Cannot determine/ Not Applicable/ Not Reported	Good
Tziakouri A	) Assessment of the Effect of Erenumab on Efficacy and Quality-of-Life Parameters in a Cohort of Migraine Patients With Treatment Failure in Cyprus	Yes	Yes	Yes	Cannot determine/ Not Applicable/ Not Reported	No	Yes	Yes	No	Yes	Yes	Yes	Cannot determine/ Not Applicable/ Not Reported	Fair
Vernieri F	Effectiveness, safety, and tolerability of galcanezumab in a real-life setting in patients with migraine in Italy (the GARLIT study)	Yes	No	Yes	Cannot determine/ Not Applicable/ Not Reported	Cannot determine/ Not Applicable/ Not Reported	Yes	Yes	No	Yes	Yes	Cannot determine/ Not Applicable/ Not Reported	Cannot determine/ Not Applicable/ Not Reported	Fair
Vernieri F	Rapid response to galcanezumab and predictive factors in chronic migraine patients: A 3-month observational, longitudinal, cohort, multicenter, Italian real-life study	Yes	Yes	Yes	Yes	Yes	Yes	Yes	No	Yes	Yes	No	Cannot determine/ Not Applicable/ Not Reported	Good
Vernieri F	Galcanezumab for the prevention of high frequency episodic and chronic migraine in real life in Italy: a multicenter prospective cohort study (the GARLIT study)	Yes	Yes	Yes	No	Yes	Yes	Yes	No	Yes	Yes	Yes	Cannot determine/ Not Applicable/ Not Reported	Good
Vernieri F	Maintenance of response and predictive factors of 1-year GalcanezumAb treatment in real-life migraine patients in Italy: The multicenter prospective cohort GARLIT study	Yes	Yes	Yes	Yes	Yes	Yes	Yes	No	Yes	Yes	Yes	Cannot determine/ Not Applicable/ Not Reported	Good
Vernieri F	Discontinuing monoclonal antibodies targeting CGRP pathway after one-year treatment: an observational longitudinal cohort study	Yes	Yes	Yes	Yes	Yes	Yes	Yes	No	Yes	Yes	Yes	Cannot determine/ Not Applicable/ Not Reported	Good
Zecca C	Clinic and genetic predictors in response to erenumab	Yes	Yes	Yes	Yes	Yes	Yes	Yes	No	Yes	Yes	No	Cannot determine/ Not Applicable/ Not Reported	Good
